# Supplementary material for: Unified Protocol for the Transdiagnostic Treatment of Emotional Disorders in Medical Conditions: A Systematic Review
Source: Int J Environ Res Public Health. 2021 May 11;18(10):5077. doi: 10.3390/ijerph18105077 (PMC8151777; doi:10.3390/ijerph18105077)
Supplement: Supplementary file 1 [file ijerph-18-05077-s001.zip]

Archive with 1 entries (1 files):
- ijerph-1164021-supplementary.pdf
